# Supplementary material for: Updated Insights into the Phylogenetics, Phylodynamics, and Genetic Diversity of Nipah Virus (NiV)
Source: Viruses. 2024 Jan 24;16(2):171. doi: 10.3390/v16020171 (PMC10892031; doi:10.3390/v16020171)
Supplement: Supplementary file 1 [file viruses-16-00171-s001.zip]

Archive with 1 entries (1 files):
- viruses-2796384-supplementary.csv
