# Supplementary material for: Updated Insights into the Phylogenetics, Phylodynamics, and Genetic Diversity of Nipah Virus (NiV)
Source: Viruses. 2024 Jan 24;16(2):171. doi: 10.3390/v16020171 (PMC10892031; doi:10.3390/v16020171)
Supplement: Supplementary file 1 [file viruses-16-00171-s001.zip › viruses-2796384-supplementary.csv]

name	ID	Country	Location	Host	Genome	date
AY988601_Bangladesh_South_Asia_Homo_sapiens_2004-01-01	AY988601.1	Bangladesh	South Asia	Human	complete	01/01/2004
JN808863_Rajbari_Bangladesh_South_Asia_Homo_sapiens_2008-01-01	JN808863.1	Bangladesh	South Asia	Human	complete	01/01/2008
JN808864_Faridpur_Bangladesh_South_Asia_Homo_sapiens_2010-01-01	JN808864.1	Bangladesh	South Asia	Human	partial	01/01/2010
KY425655_Kuala_Lampur_Malaysia_Southeast_Asia_Homo_sapiens_1999-01-01	KY425655.1	Malaysia	Southeast Asia	Human	partial	01/01/1999
MH396625_Kozhikode_Kerala_India_South_Asia_Homo_sapiens_2018-05-17	MH396625.1	India	South Asia	Human	complete	17/05/2018
MH523640_Kozhikode_Kerala_India_South_Asia_Homo_sapiens_2018-05-17	MH523640.1	India	South Asia	Human	complete	17/05/2018
MH523641_Kozhikode_Kerala_India_South_Asia_Homo_sapiens_2018-05-21	MH523641.1	India	South Asia	Human	complete	21/05/2018
MH523642_Kozhikode_Kerala_India_South_Asia_Homo_sapiens_2018-05-17	MH523642.1	India	South Asia	Human	complete	17/05/2018
MK336155_Kozhikode_Kerala_India_South_Asia_Homo_sapiens_2018-05-17	MK336155.1	India	South Asia	Human	partial	17/05/2018
MK336156_Kozhikode_Kerala_India_South_Asia_Homo_sapiens_2018-05-17	MK336156.1	India	South Asia	Human	partial	17/05/2018
MK575060_Raypur_Maniganj_Bangladesh_South_Asia_Pteropus_medius_2013-04-11	MK575060.1	Bangladesh	South Asia	Bat	complete	11/04/2013
MK575061_Raypur_Maniganj_Bangladesh_South_Asia_Pteropus_medius_2013-04-11	MK575061.1	Bangladesh	South Asia	Bat	complete	11/04/2013
MK575062_Raypur_Maniganj_Bangladesh_South_Asia_Pteropus_medius_2013-04-11	MK575062.1	Bangladesh	South Asia	Bat	complete	11/04/2013
MK575063_Raypur_Maniganj_Bangladesh_South_Asia_Pteropus_medius_2013-04-11	MK575063.1	Bangladesh	South Asia	Bat	complete	11/04/2013
MK575064_Raypur_Maniganj_Bangladesh_South_Asia_Pteropus_medius_2013-04-11	MK575064.1	Bangladesh	South Asia	Bat	complete	11/04/2013
MK575065_Raypur_Maniganj_Bangladesh_South_Asia_Pteropus_medius_2013-04-11	MK575065.1	Bangladesh	South Asia	Bat	complete	11/04/2013
MK575066_Raypur_Maniganj_Bangladesh_South_Asia_Pteropus_medius_2013-04-11	MK575066.1	Bangladesh	South Asia	Bat	complete	11/04/2013
MK575067_Raypur_Maniganj_Bangladesh_South_Asia_Pteropus_medius_2013-04-11	MK575067.1	Bangladesh	South Asia	Bat	complete	11/04/2013
MK575068_Raypur_Maniganj_Bangladesh_South_Asia_Pteropus_medius_2013-04-11	MK575068.1	Bangladesh	South Asia	Bat	complete	11/04/2013
MK575069_Raypur_Maniganj_Bangladesh_South_Asia_Pteropus_medius_2013-04-11	MK575069.1	Bangladesh	South Asia	Bat	complete	11/04/2013
MK575070_Sylhet_Bangladesh_South_Asia_Pteropus_medius_2013-01-06	MK575070.1	Bangladesh	South Asia	Bat	complete	06/01/2013
MK673558_Malasya_Southeast_Asia_Sus_scrofa_domesticus_1999-03-25	MK673558.1	Malaysia	Southeast Asia	Pig	complete	25/03/1999
MK673559_Malasya_Southeast_Asia_Sus_scrofa_domesticus_1999-03-25	MK673559.1	Malaysia	Southeast Asia	Pig	complete	25/03/1999
MK673560_Malasya_Southeast_Asia_Sus_scrofa_domesticus_1999-03-26	MK673560.1	Malaysia	Southeast Asia	Pig	complete	26/03/1999
MK673562_Malasya_Southeast_Asia_Sus_scrofa_domesticus_1999-01-01	MK673562.1	Malaysia	Southeast Asia	Pig	complete	01/01/1999
MK673563_Malasya_Southeast_Asia_Canis_lupus_familiaris_1999-04-03	MK673563.1	Malaysia	Southeast Asia	Dog	complete	03/04/1999
MK673564_Bangladesh_South_Asia_Homo_sapiens_2004-01-22	MK673564.1	Bangladesh	South Asia	Human	complete	22/01/2004
MK673565_Bangladesh_South_Asia_Homo_sapiens_2004-02-19	MK673565.1	Bangladesh	South Asia	Human	complete	09/02/2004
MK673566_Bangladesh_South_Asia_Homo_sapiens_2004-03-29	MK673566.1	Bangladesh	South Asia	Human	complete	29/03/2004
MK673567_Bangladesh_South_Asia_Homo_sapiens_2004-03-19	MK673567.1	Bangladesh	South Asia	Human	complete	19/03/2004
MK673568_Bangladesh_South_Asia_Homo_sapiens_2008-02-28	MK673568.1	Bangladesh	South Asia	Human	complete	28/02/2008
MK673570_Bangladesh_South_Asia_Homo_sapiens_2011-02-11	MK673570.1	Bangladesh	South Asia	Human	complete	11/02/2011
MK673571_Bangladesh_South_Asia_Homo_sapiens_2011-02-01	MK673571.1	Bangladesh	South Asia	Human	complete	01/02/2011
MK673572_Bangladesh_South_Asia_Homo_sapiens_2011-02-01	MK673572.1	Bangladesh	South Asia	Human	partial	01/02/2011
MK673573_Bangladesh_South_Asia_Homo_sapiens_2011-02-02	MK673573.1	Bangladesh	South Asia	Human	complete	02/02/2011
MK673575_Bangladesh_South_Asia_Homo_sapiens_2011-02-10	MK673575.1	Bangladesh	South Asia	Human	complete	10/02/2011
MK673576_Bangladesh_South_Asia_Homo_sapiens_2011-01-01	MK673576.1	Bangladesh	South Asia	Human	complete	01/01/2011
MK673577_Bangladesh_South_Asia_Homo_sapiens_2011-02-02	MK673577.1	Bangladesh	South Asia	Human	complete	02/02/2011
MK673578_Bangladesh_South_Asia_Homo_sapiens_2011-03-08	MK673578.1	Bangladesh	South Asia	Human	complete	08/03/2011
MK673579_Bangladesh_South_Asia_Homo_sapiens_2012-01-20	MK673579.1	Bangladesh	South Asia	Human	complete	20/01/2012
MK673580_Bangladesh_South_Asia_Homo_sapiens_2012-01-20	MK673580.1	Bangladesh	South Asia	Human	complete	20/01/2012
MK673581_Bangladesh_South_Asia_Homo_sapiens_2012-01-21	MK673581.1	Bangladesh	South Asia	Human	complete	21/01/2012
MK673582_Bangladesh_South_Asia_Homo_sapiens_2012-04-05	MK673582.1	Bangladesh	South Asia	Human	complete	05/04/2012
MK673583_Bangladesh_South_Asia_Homo_sapiens_2013-01-22	MK673583.1	Bangladesh	South Asia	Human	complete	22/01/2013
MK673584_Bangladesh_South_Asia_Homo_sapiens_2015-01-05	MK673584.1	Bangladesh	South Asia	Human	complete	05/01/2015
MK673585_Bangladesh_South_Asia_Homo_sapiens_2015-03-18	MK673585.1	Bangladesh	South Asia	Human	complete	18/03/2015
MK673586_Bangladesh_South_Asia_Homo_sapiens_2015-03-21	MK673586.1	Bangladesh	South Asia	Human	complete	21/03/2015
MK673587_Bangladesh_South_Asia_Homo_sapiens_2015-01-19	MK673587.1	Bangladesh	South Asia	Human	complete	19/01/2015
MK673588_Bangladesh_South_Asia_Homo_sapiens_2015-02-27	MK673588.1	Bangladesh	South Asia	Human	partial	27/02/2015
MK673589_Bangladesh_South_Asia_Homo_sapiens_2014-02-06	MK673589.1	Bangladesh	South Asia	Human	complete	06/02/2014
MK673590_Bangladesh_South_Asia_Homo_sapiens_2014-02-07	MK673590.1	Bangladesh	South Asia	Human	complete	07/02/2014
MK673591_Bangladesh_South_Asia_Homo_sapiens_2014-02-04	MK673591.1	Bangladesh	South Asia	Human	complete	04/02/2014
MK673592_Bangladesh_South_Asia_Homo_sapiens_2014-01-20	MK673592.1	Bangladesh	South Asia	Human	complete	20/01/2014
MK801755_Cambodia_Southeast_Asia_Pteropus_medius_2003-01-01	MK801755.1	Cambodia	Southeast Asia	Bat	complete	01/01/2003
MN549403_Thodupuza_Idukki_Kerala_India_South_Asia_Pteropus_medius_2019-06-10	MN549403.1	India	South Asia	Bat	partial	10/06/2019
MN549404_Thodupuza_Idukki_Kerala_India_South_Asia_Pteropus_medius_2019-06-10	MN549404.1	India	South Asia	Bat	partial	10/06/2019
MN549405_Thodupuza_Idukki_Kerala_India_South_Asia_Pteropus_medius_2019-06-10	MN549405.1	India	South Asia	Bat	partial	10/06/2019
MN549406_Thodupuza_Idukki_Kerala_India_South_Asia_Pteropus_medius_2019-06-10	MN549406.1	India	South Asia	Bat	partial	10/06/2019
MN549408_Thodupuza_Idukki_Kerala_India_South_Asia_Pteropus_medius_2019-06-10	MN549408.1	India	South Asia	Bat	partial	10/06/2019
MN549409_Thodupuza_Idukki_Kerala_India_South_Asia_Pteropus_medius_2019-06-10	MN549409.1	India	South Asia	Bat	complete	10/06/2019
MN549411_Thodupuza_Idukki_Kerala_India_South_Asia_Pteropus_medius_2019-06-10	MN549411.1	India	South Asia	Bat	partial	10/06/2019
OR130496_Kerala_India_South_Asia_Homo_sapiens_2019-06-01	OR130496.1	India	South Asia	Human	complete	01/06/2019
KT163256.1_Thailand_Southeast_Asia_Pteropus_lylei_2011-01-01	KT163256.1	Thailand	Southeast Asia	Bat	partial	01/01/2011
KT163255.1_Thailand_Southeast_Asia_Pteropus_lylei_2010-01-01	KT163255.1	Thailand	Southeast Asia	Bat	partial	01/01/2010
KT163254.1_Thailand_Southeast_Asia_Pteropus_lylei_2010-01-01	KT163254.1	Thailand	Southeast Asia	Bat	partial	01/01/2010
KT163253.1_Thailand_Southeast_Asia_Pteropus_lylei_2010-01-01	KT163253.1	Thailand	Southeast Asia	Bat	partial	01/01/2010
KT163252.1_Thailand_Southeast_Asia_Pteropus_lylei_2010-01-01	KT163252.1	Thailand	Southeast Asia	Bat	partial	01/01/2010
KT163251.1_Thailand_Southeast_Asia_Pteropus_lylei_2010-01-01	KT163251.1	Thailand	Southeast Asia	Bat	partial	01/01/2010
KT163250.1_Thailand_Southeast_Asia_Pteropus_hypomelanus_2011-01-01	KT163250.1	Thailand	Southeast Asia	Bat	partial	01/01/2011
KT163249.1_Thailand_Southeast_Asia_Pteropus_hypomelanus_2010-01-01	KT163249.1	Thailand	Southeast Asia	Bat	partial	01/01/2010
KT163248.1_Thailand_Southeast_Asia_Pteropus_hypomelanus_2010-01-01	KT163248.1	Thailand	Southeast Asia	Bat	partial	01/01/2010
KT163247.1_Thailand_Southeast_Asia_Pteropus_hypomelanus_2010-01-01	KT163247.1	Thailand	Southeast Asia	Bat	partial	01/01/2010
KM034755.1_Cambodia_Southeast_Asia_Pteropus_lylei_2013-01-01	KM034755.1	Cambodia	Southeast Asia	Bat	partial	01/01/2013
JN808862.1_Rajshahi_Bangladesh_South_Asia_Homo_sapiens_2004-01-01	JN808862.1	Bangladesh	South Asia	Human	partial	01/01/2004
JN808861.1_Rajbari_Bangladesh_South_Asia_Homo_sapiens_2004-01-01	JN808861.1	Bangladesh	South Asia	Human	partial	01/01/2004
JN808860.1_Gopalganj_Bangladesh_South_Asia_Homo_sapiens_2010-01-01	JN808860.1	Bangladesh	South Asia	Human	partial	01/01/2010
JN808859.1_Faridpur_Bangladesh_South_Asia_Homo_sapiens_2010-01-01	JN808859.1	Bangladesh	South Asia	Human	partial	01/01/2010
JN808858.1_Faridpur_Bangladesh_South_Asia_Homo_sapiens_2004-01-01	JN808858.1	Bangladesh	South Asia	Human	partial	01/01/2010
HM545088.1_Malaysia_Southeast_Asia_Pteropus_vampyrus_2008-01-01	HM545088.1	Malaysia	South Asia	Bat	partial	01/01/2008
HM545087.1_Malaysia_Southeast_Asia_Pteropus_vampyrus_2008-01-01	HM545087.1	Malaysia	South Asia	Bat	partial	01/01/2008
HM545086.1_Malaysia_Southeast_Asia_Pteropus_vampyrus_2008-01-01	HM545086.1	Malaysia	South Asia	Bat	partial	01/01/2008
MT890731.1_Bangladesh_South_Asia_Homo_sapiens_2018-04-03	MT890731.1	Bangladesh	South Asia	Human	partial	03/04/2018
MT890730.1_Bangladesh_South_Asia_Homo_sapiens_2018-02-08	MT890730.1	Bangladesh	South Asia	Human	partial	08/02/2018
MT890729.1_Bangladesh_South_Asia_Homo_sapiens_2013-01-29	MT890729.1	Bangladesh	South Asia	Human	partial	29/01/2013
MT890728.1_Bangladesh_South_Asia_Homo_sapiens_2013-01-29	MT890728.1	Bangladesh	South Asia	Human	partial	29/01/2013
MT890727.1_Bangladesh_South_Asia_Homo_sapiens_2017-02-10	MT890727.1	Bangladesh	South Asia	Human	partial	10/02/2017
MT890726.1_Bangladesh_South_Asia_Homo_sapiens_2015-03-10	MT890726.1	Bangladesh	South Asia	Human	partial	10/03/2015
MT890725.1_Bangladesh_South_Asia_Homo_sapiens_2015-03-23	MT890725.1	Bangladesh	South Asia	Human	partial	23/03/2015
MT890724.1_Bangladesh_South_Asia_Homo_sapiens_2017-02-15	MT890724.1	Bangladesh	South Asia	Human	partial	15/02/2017
MT890723.1_Bangladesh_South_Asia_Homo_sapiens_2015-03-07	MT890723.1	Bangladesh	South Asia	Human	partial	07/03/2015
MT890722.1_Bangladesh_South_Asia_Homo_sapiens_2015-01-15	MT890722.1	Bangladesh	South Asia	Human	partial	15/01/2015
MT890721.1_Bangladesh_South_Asia_Homo_sapiens_2015-02-18	MT890721.1	Bangladesh	South Asia	Human	partial	14/01/2014
MT890720.1_Bangladesh_South_Asia_Homo_sapiens_2014-01-14	MT890720.1	Bangladesh	South Asia	Human	partial	31/01/2014
MT890719.1_Bangladesh_South_Asia_Homo_sapiens_2014-01-31	MT890719.1	Bangladesh	South Asia	Human	partial	30/01/2014
MT890718.1_Bangladesh_South_Asia_Homo_sapiens_2014-12-30	MT890718.1	Bangladesh	South Asia	Human	partial	30/12/2014
MT890717.1_Bangladesh_South_Asia_Homo_sapiens_2014-02-01	MT890717.1	Bangladesh	South Asia	Human	partial	01/02/2014
MT890716.1_Bangladesh_South_Asia_Homo_sapiens_2014-01-14	MT890716.1	Bangladesh	South Asia	Human	partial	14/01/2014
MT890715.1_Bangladesh_South_Asia_Homo_sapiens_2013-01-17	MT890715.1	Bangladesh	South Asia	Human	partial	17/01/2013
MT890714.1_Bangladesh_South_Asia_Homo_sapiens_2013-01-19	MT890714.1	Bangladesh	South Asia	Human	partial	19/01/2013
MT890713.1_Bangladesh_South_Asia_Homo_sapiens_2013-01-16	MT890713.1	Bangladesh	South Asia	Human	partial	16/01/2013
MT890712.1_Bangladesh_South_Asia_Homo_sapiens_2013-01-14	MT890712.1	Bangladesh	South Asia	Human	partial	14/01/2013
MT890711.1_Bangladesh_South_Asia_Homo_sapiens_2013-01-29	MT890711.1	Bangladesh	South Asia	Human	partial	29/01/2013
MT890710.1_Bangladesh_South_Asia_bat_2012-01-28	MT890710.1	Bangladesh	South Asia	Bat	partial	28/01/2012
MT890709.1_Bangladesh_South_Asia_bat_2012-01-28	MT890709.1	Bangladesh	South Asia	Bat	partial	28/01/2012
MT890708.1_Bangladesh_South_Asia_bat_2012-01-28	MT890708.1	Bangladesh	South Asia	Bat	partial	28/01/2012
MT890707.1_Bangladesh_South_Asia_bat_2012-01-28	MT890707.1	Bangladesh	South Asia	Bat	partial	28/01/2012
MT890706.1_Bangladesh_South_Asia_bat_2012-01-28	MT890706.1	Bangladesh	South Asia	Bat	partial	28/01/2012
MT890705.1_Bangladesh_South_Asia_bat_2012-01-28	MT890705.1	Bangladesh	South Asia	Bat	partial	28/01/2012
MT890704.1_Bangladesh_South_Asia_bat_2012-01-28	MT890704.1	Bangladesh	South Asia	Bat	partial	28/01/2012
MT890703.1_Bangladesh_South_Asia_bat_2012-01-28	MT890703.1	Bangladesh	South Asia	Bat	partial	28/01/2012
MT890702.1_Bangladesh_South_Asia_bat_2012-01-28	MT890702.1	Bangladesh	South Asia	Bat	partial	28/01/2012
MH423324.1_Kerala_India_Southeast_Asia_Homo_sapiens_2008-05-17	MH423324.1	India	South Asia	Human	partial	17/05/2017
MH423323.1_Kerala_India_Southeast_Asia_Homo_sapiens_2008-05-17	MH423323.1	India	South Asia	Human	partial	17/05/2017
MH891778.1_Kerala_India_Southeast_Asia_Homo_sapiens_2008-05-17	MH891778.1	India	South Asia	Human	partial	17/05/2017
MH891777.1_Kerala_India_Southeast_Asia_Homo_sapiens_2008-05-17	MH891777.1	India	South Asia	Human	partial	17/05/2017
MH891775.1_Kerala_India_Southeast_Asia_Homo_sapiens_2008-05-17	MH891775.1	India	South Asia	Human	partial	17/05/2017
MH891774.1_Kerala_India_Southeast_Asia_Homo_sapiens_2008-05-17	MH891774.1	India	South Asia	Human	partial	17/05/2017
MH891773.1_Kerala_India_Southeast_Asia_Homo_sapiens_2008-05-17	MH891773.1	India	South Asia	Human	partial	17/05/2017
